# Supplementary material for: Structures of EHD2 filaments on curved membranes provide a model for caveolar neck stabilization
Source: Nat Commun. 2026 Jul 31;17:7621. doi: 10.1038/s41467-026-76288-8 (PMC13427840; doi:10.1038/s41467-026-76288-8)
Supplement: Supplementary file 7 — Source Data [file 41467_2026_76288_MOESM7_ESM.xlsx]

## Sheet: Fig. 1C
	Subtomogram classification	Inner tubule diameter (px)	Outer tubule diameter (px)	Inner tubule diameter (nm)	Outer tubule diameter (nm)	# Particles	% Particles		Inner tubule diameter (nm)	% Particles
	Reference 1	27.7	43	24.376	37.84	2820	19.1251		10<15	4.4
	Reference 2	20	36	17.6	31.68	1219	8.26721		15>20	23.0519
	Reference 3	27	40.3	23.76	35.464	336	2.27874		20>25	44.3879
	Reference 4	24.3	39	21.384	34.32	648	4.39471		25>30	10.3425
	Reference 5	39	53.3	34.32	46.904	963	6.53103		30<35	17.8162
	Reference 6	31.7	45.3	27.896	39.864	1525	10.3425
	Reference 7	37	50	32.56	44	1664	11.2852
	Reference 8	17.7	32	15.576	28.16	2180	14.7847
	Reference 9	27.6	42.7	24.288	37.576	2741	18.5894
	Reference 10	18.8	34	16.544	29.92	649	4.40149
						14745	100	TOTAL

## Sheet: Fig. 3E
	Subtomogram classification	Inner tubule diameter (px)	Outer tubule diameter (px)	Inner tubule diameter (nm)	Outer tubule diameter (nm)	# Particles	% Particles		Inner tubule diameter (nm)	% Particles
	Reference 1	29	55	25.52	48.4	3909	11.2671		10<15	0
	Reference 2	31	57.7	27.28	50.776	8640	24.9034		15>20	0
	Reference 3	32.3	57	28.424	50.16	2739	7.89474		20>25	0
	Reference 4	39.7	64.7	34.936	56.936	4914	14.1638		25>30	69.1993
	Reference 5	36.3	61.7	31.944	54.296	5772	16.6369		30>35	30.8007
	Reference 6	- *	- *	- *	- *	3701 *			35>40	0
	Reference 7	33.3	60	29.304	52.8	4071	11.734		40<45	0
	Reference 8	- *	- *	- *	- *	4444 *
	Reference 9	- *	- *	- *	- *	9494 *
	Reference 10	28.7	52	25.256	45.76	4649	13.4
						34694	100	TOTAL
	* Three of the resulting classes, including a total of 17,639 particles, did not yield full cross-sections of lipid tubules and were discarded. Percentages were calculated after removal of these particles.

## Sheet: Fig. 5B
	EHD2 WT								EHD2 KD								STATISTICAL ANALYSIS
	Tomogram name	um PM	Measured caveolae	Bulb Width (nm)	Bulb Length (nm)	Neck Width (nm)	Neck Length (nm)		Tomogram name	um PM	Measured caveolae	Bulb Width (nm)	Bulb Length (nm)	Neck Width (nm)	Neck Length (nm)
	T201	1.3	Cav 1	87.08	88.9	46.52	15.89		T301	1.3	0
			Cav 2	96.41	91.4	35.51	22.48		T302	1.4	0
	T202	2.39	Cav 1	78.28	81.35	47.49	19.03		T303	1.24	0
	T203	2.17	Cav 1	80.72	99.45	42.01	17.94		T304	1.3	Cav 1	59.95	75	39.38	28.98
			Cav 2	69.11	79.44	42.17	16.24		T305	1.31	0
			Cav 3	93.89	101.03	44.38	15.27		T306	1.29	Cav 1	89.23	94.71	27.9	60.89
	T204	2.42	Cav 1	92.88	84.78	50.23	16.68		T307	1.32	Cav 1	90.09	110.53	17.67	52.07
			Cav 2	77.41	111.19	38.35	20.8		T308	1.49	0
	T205	2.58	Cav 1	73.81	83.44	34.4	8.88		T309	1.3	Cav 1	64.59	100.28	29.42	20.05
			Cav 2	85.02	108.88	59.74	10.15		T310	1.03	Cav 1	96.43	128.11	29.42	30.44
			Cav 3	82.06	95.57	29.9	14.98		T311	1.29	Cav 1	83.07	89.23	29.45	20.45
	T207	1.54	Cav 1	70.39	75.41	38.46	15.24				Cav 2	72.48	97.8	16.68	44.03
	T208	1.3	Cav 1	95.13	110.35	44.39	38.05		T312	1.37	Cav 1	114.86	121.93	23.75	41.84
	T209	1.31	Cav 1	66.74	74.89	43.19	22.77		T313	1.05	Cav 1	66.87	98.85	29.9	8.62
			Cav 2	71.82	83.44	34.79	17.92		T314	1.4	0
	T210	1.31	Cav 1	57.18	65.13	29.45	12.48		T315	1.7	0
			Cav 2	70.31	78.45	26.74	21.14		T318	1.4	0
	T211	1.33	Cav 1	80.33	84.6	42.49	11		T320	1.1	Cav 1	79	83.21	27.14	41.16
			Cav 2	80.62	95.79	36.98	19.61				Cav 2	71.8	92.67	26.02	54.6
	T212	2.53	Cav 1	72.37	69.85	38.98	19.45		T322	1.22	Cav 1	85.13	93.11	27.23	34.62
			Cav 2	77.84	84.56	45.32	19.9				Cav 2	78.15	75.09	30.55	35.08
			Cav 3	74.75	75.1	53.94	30.78				Cav 3	81.43	78.16	22.44	26.91
			Cav 4	72.71	78.25	32.67	19.9				Cav 4	87.11	103.08	20.8	28.5
	T216	1.01	Cav 1	81.54	79.07	44.94	19.81		T323	1.66	Cav 1	61.09	87.91	39.63	28.16
			Cav 2	68.83	74.93	38.98	16.24				Cav 2	65.02	84.23	26.67	28.36
			Cav 3	56.52	58.15	47.97	16.78				Cav 3	82.45	83.8	42.16	62.47
			Cav 4	68.97	75.96	38.87	22.75		T324	1.28	Cav 1	81.63	127.04	21.14	30.96
			Cav 5	55.76	52.83	40.94	19.72				Cav 2	66.5	68.97	22.85	31.96
			Cav 6	78.93	94.2	34.34	19.81		T326	1.56	Cav 1	93.99	105.66	30.36	33.45
			Cav 7	63.42	68.01	49.66	11.96		T328	1.28	Cav 1	56.88	62.37	28.16	19.72
			Cav 8	56.15	55.76	37.9	18.29		T329	1.38	Cav 1	56.19	78.66	44.38	24.37
			Cav 9	69.34	72.24	31.11	14.98		T330	1.74	Cav 1	56.57	77.27	30.08	37.77
	T217	0.71	Cav 1	62.07	61.61	43.31	18.1				Cav 2	63.79	86.65	31.38	35.55
	T221	1.33	Cav 1	62.85	74.89	54.59	15.8				Cav 3	71.93	91.65	25.53	41.9
									T331	1.69	Cav 1	87.06	76.22	27.32	33.54
	TOTAL	23,23 um	34 number of						T332	1.75	Cav 1	65.53	51.19	34.13	34.7
		PM measured	measured caveolae								Cav 2	67.42	53.81	34.5	19.81
											Cav 3	104.02	94.69	43.09	35.74
									T333	1.59	Cav 1	72.41	70.08	45.17	22.75
									T335	1.44	Cav 1	70.34	90.08	33.02	19.81
									T337	1.55	0
									T340	1.28	Cav 1	86.24	85.52	43.12	28.35
									T342	1.32	0
									T344	1.52	0
									T346	0.75	Cav 1
									TOTAL	45,3 um	34 number of
										PM measured	measured caveolae

## Sheet: Fig. 5B-w-stats
	EHD2 WT								EHD2 KD								STATISTICAL ANALYSIS
	Tomogram name	um PM	Measured caveolae	Bulb Width (nm)	Bulb Length (nm)	Neck Width (nm)	Neck Length (nm)		Tomogram name	um PM	Measured caveolae	Bulb Width (nm)	Bulb Length (nm)	Neck Width (nm)	Neck Length (nm)		D'Agostino & Pearson test
	T201	1.3	Cav 1	87.08	88.9	46.52	15.89		T301	1.3	0							A	B	C	D	E	F	G	H
			Cav 2	96.41	91.4	35.51	22.48		T302	1.4	0							Bulb Width (nm)		Bulb Length (nm)		Neck Width (nm)		Neck Length (nm)
	T202	2.39	Cav 1	78.28	81.35	47.49	19.03		T303	1.24	0							EHD2 WT	EHD2 KD	EHD2 WT	EHD2 KD	EHD2 WT	EHD2 KD	EHD2 WT	EHD2 KD
	T203	2.17	Cav 1	80.72	99.45	42.01	17.94		T304	1.3	Cav 1	59.95	75	39.38	28.98		K2	0.5171	2.189	0.3428	0.9722	0.6701	1.749	20.47	2.732
			Cav 2	69.11	79.44	42.17	16.24		T305	1.31	0						P value	0.7722	0.3348	0.8425	0.615	0.7153	0.4171	<0,0001	0.2551
			Cav 3	93.89	101.03	44.38	15.27		T306	1.29	Cav 1	89.23	94.71	27.9	60.89		Passed normality test (alpha=0.05)?	Yes	Yes	Yes	Yes	Yes	Yes	No	Yes
	T204	2.42	Cav 1	92.88	84.78	50.23	16.68		T307	1.32	Cav 1	90.09	110.53	17.67	52.07		P value summary	ns	ns	ns	ns	ns	ns	****	ns
			Cav 2	77.41	111.19	38.35	20.8		T308	1.49	0
	T205	2.58	Cav 1	73.81	83.44	34.4	8.88		T309	1.3	Cav 1	64.59	100.28	29.42	20.05			Student's t-test		Student's t-test		Student's t-test		Mann-Whitney test
			Cav 2	85.02	108.88	59.74	10.15		T310	1.03	Cav 1	96.43	128.11	29.42	30.44			P value	0.4096	P value	0.1214	P value	<0,0001	P value	<0,0001
			Cav 3	82.06	95.57	29.9	14.98		T311	1.29	Cav 1	83.07	89.23	29.45	20.45			P value summary	ns	P value summary	ns	P value summary	****	P value summary	****
	T207	1.54	Cav 1	70.39	75.41	38.46	15.24				Cav 2	72.48	97.8	16.68	44.03			Significantly different (P < 0.05)?	No	Significantly different (P < 0.05)?	No	Significantly different (P < 0.05)?	Yes	Significantly different (P < 0.05)?	Yes
	T208	1.3	Cav 1	95.13	110.35	44.39	38.05		T312	1.37	Cav 1	114.86	121.93	23.75	41.84			One- or two-tailed P value?	Two-tailed	One- or two-tailed P value?	Two-tailed	One- or two-tailed P value?	Two-tailed	One- or two-tailed P value?	Two-tailed
	T209	1.31	Cav 1	66.74	74.89	43.19	22.77		T313	1.05	Cav 1	66.87	98.85	29.9	8.62			Welch-corrected t, df	t=0,8302, df=62,59	Welch-corrected t, df	t=1,570, df=63,39	Welch-corrected t, df	t=5,496, df=65,77	Sum of ranks in column G,H	704 , 1642
			Cav 2	71.82	83.44	34.79	17.92		T314	1.4	0							Mean of column A	74.43	Mean of column C	81.44	Mean of column E	41.2	Mann-Whitney U	109
	T210	1.31	Cav 1	57.18	65.13	29.45	12.48		T315	1.7	0							Mean of column B	77	Mean of column D	87.78	Mean of column F	30.79	Difference between medians
			Cav 2	70.31	78.45	26.74	21.14		T318	1.4	0							Difference between means (B - A) ± SEM	2,564 ± 3,089	Difference between means (D - C) ± SEM	6,339 ± 4,037	Difference between means (F - E) ± SEM	-10,40 ± 1,893	Median of column G	18,02, n=34
	T211	1.33	Cav 1	80.33	84.6	42.49	11		T320	1.1	Cav 1	79	83.21	27.14	41.16			95% confidence interval	-3,609 to 8,737	95% confidence interval	-1,728 to 14,40	95% confidence interval	-14,18 to -6,623	Median of column H	32,71, n=34
			Cav 2	80.62	95.79	36.98	19.61				Cav 2	71.8	92.67	26.02	54.6			R squared (eta squared)	0.01089	R squared (eta squared)	0.03744	R squared (eta squared)	0.3147	Difference: Actual	14.69
	T212	2.53	Cav 1	72.37	69.85	38.98	19.45		T322	1.22	Cav 1	85.13	93.11	27.23	34.62			F, DFn, Dfd	1,609, 33, 33	F, DFn, Dfd	1,509, 33, 33	F, DFn, Dfd	1,126, 33, 33	Difference: Hodges-Lehmann	14.28
			Cav 2	77.84	84.56	45.32	19.9				Cav 2	78.15	75.09	30.55	35.08			P value	0.1773	P value	0.2422	P value	0.7349
			Cav 3	74.75	75.1	53.94	30.78				Cav 3	81.43	78.16	22.44	26.91			P value summary	ns	P value summary	ns	P value summary	ns
			Cav 4	72.71	78.25	32.67	19.9				Cav 4	87.11	103.08	20.8	28.5			Significantly different (P < 0.05)?	No	Significantly different (P < 0.05)?	No	Significantly different (P < 0.05)?	No
	T216	1.01	Cav 1	81.54	79.07	44.94	19.81		T323	1.66	Cav 1	61.09	87.91	39.63	28.16			Sample size, column A	34	Sample size, column C	34	Sample size, column E	34
			Cav 2	68.83	74.93	38.98	16.24				Cav 2	65.02	84.23	26.67	28.36			Sample size, column B	34	Sample size, column D	34	Sample size, column F	34
			Cav 3	56.52	58.15	47.97	16.78				Cav 3	82.45	83.8	42.16	62.47
			Cav 4	68.97	75.96	38.87	22.75		T324	1.28	Cav 1	81.63	127.04	21.14	30.96
			Cav 5	55.76	52.83	40.94	19.72				Cav 2	66.5	68.97	22.85	31.96
			Cav 6	78.93	94.2	34.34	19.81		T326	1.56	Cav 1	93.99	105.66	30.36	33.45
			Cav 7	63.42	68.01	49.66	11.96		T328	1.28	Cav 1	56.88	62.37	28.16	19.72
	T217	0.71	Cav 1	62.07	61.61	43.31	18.1				Cav 2	63.79	86.65	31.38	35.55
	T221	1.33	Cav 1	62.85	74.89	54.59	15.8				Cav 3	71.93	91.65	25.53	41.9
									T331	1.69	Cav 1	87.06	76.22	27.32	33.54
	TOTAL	23,23 um	34 number of						T332	1.75	Cav 1	65.53	51.19	34.13	34.7
		PM measured	measured caveolae								Cav 2	67.42	53.81	34.5	19.81
									T335	1.44	Cav 1	70.34	90.08	33.02	19.81
									T337	1.55	0
									T340	1.28	Cav 1	86.24	85.52	43.12	28.35
									T342	1.32	0
									TOTAL	45,3 um	34 number of
										PM measured	measured caveolae
